# Supplementary material for: Concurrent Validity of a Novel Wireless Inertial Measurement System for Assessing Trunk Impairment in People with Stroke
Source: Sensors (Basel). 2020 Mar 18;20(6):1699. doi: 10.3390/s20061699 (PMC7146128; doi:10.3390/s20061699)
Supplement: Supplementary file 1 [file sensors-20-01699-s001.zip]

Archive with 9 entries (9 files):
- supplemantary material - MATLAB files/crossing.m
- supplemantary material - MATLAB files/Data_Analysis.m
- supplemantary material - MATLAB files/iTIS - exported data sheet.xlsx
- supplemantary material - MATLAB files/Task_1_2.m
- supplemantary material - MATLAB files/Task_10_13.m
- supplemantary material - MATLAB files/Task_14_17.m
- supplemantary material - MATLAB files/Task_3.m
- supplemantary material - MATLAB files/Task_4_9.m
- supplemantary material - MATLAB files/uipickfiles.m
