# Supplementary material for: Concurrent Validity of a Novel Wireless Inertial Measurement System for Assessing Trunk Impairment in People with Stroke
Source: Sensors (Basel). 2020 Mar 18;20(6):1699. doi: 10.3390/s20061699 (PMC7146128; doi:10.3390/s20061699)
Supplement: Supplementary file 1 [file sensors-20-01699-s001.zip › supplemantary material - MATLAB files/iTIS - exported data sheet.xlsx]

## Sheet: task 1
						Observation 1								Observation 2								Observation 3								Observation 4
						III Dot Sternum								III Dot Sternum								III Dot Sternum								III Dot Sternum
						Frontal plan				Sagittal plane				Frontal plan				Sagittal plane				Frontal plan				Sagittal plane				Frontal plan				Sagittal plane
ID	Healthy/ Stroke	Age	Affected side	dominant side	Non-dominant side	Affected / non-dominant	Non-affected / dominant	ROM	Std Dev	Flexion	Extension	ROM	Std Dev	Affected / non-dominant	Non-affected / dominant	ROM	Std Dev	Flexion	Extension	ROM	Std Dev	Affected / non-dominant	Non-affected / dominant	ROM	Std Dev	Flexion	Extension	ROM	Std Dev	Affected / non-dominant	Non-affected / dominant	ROM	Std Dev	Flexion	Extension	ROM	Std Dev

## Sheet: task 2
						Observation 1								Observation 2								Observation 3								Observation 4
						III Dot Sternum								III Dot Sternum								III Dot Sternum								III Dot Sternum
						Frontal plan				Sagittal plane				Frontal plan				Sagittal plane				Frontal plan				Sagittal plane				Frontal plan				Sagittal plane
ID	Healthy/ Stroke	Age	Affected side	dominant side	Non-dominant side	Max lateral flexion	Min lateral flexion	ROM	Std Dev	Flexion	Extension	ROM	Std Dev	Max lateral flexion	Min lateral flexion	ROM	Std Dev	Flexion	Extension	ROM	Std Dev	Max lateral flexion	Min lateral flexion	ROM	Std Dev	Flexion	Extension	ROM	Std Dev	Max lateral flexion	Min lateral flexion	ROM	Std Dev	Flexion	Extension	ROM	Std Dev

## Sheet: task 3
						Observation 1												Observation 2												Observation 3												Observation 4
						III Dot Sternum								II Dot Lumbar (secondary outcome)				III Dot Sternum								II Dot Lumbar (secondary outcome)				III Dot Sternum								II Dot Lumbar (secondary outcome)				III Dot Sternum
						Frontal plan				Sagittal plan				Transverse plan				Frontal plan				Sagittal plan				Transverse plan				Frontal plan				Sagittal plan				Transverse plan				Frontal plan				Sagittal plan
ID	Healthy/ Stroke	Age	Affected side	dominant side	Non-dominant side	Affected / non-dominant	Non-affected / dominant	ROM	Std Dev	Flexion	Extension	ROM	Std Dev	Affected / non-dominant	Non-affected / dominant	ROM	Std Dev	Affected / non-dominant	Non-affected / dominant	ROM	Std Dev	Flexion	Extension	ROM	Std Dev	Affected / non-dominant	Non-affected / dominant	ROM	Std Dev	Affected / non-dominant	Non-affected / dominant	ROM	Std Dev	Flexion	Extension	ROM	Std Dev	Affected / non-dominant	Non-affected / dominant	ROM	Std Dev	Affected / non-dominant	Non-affected / dominant	ROM	Std Dev	Flexion	Extension	ROM	Std Dev
[truncated: 4 more columns]

## Sheet: task 4
						Observation 1				Observation 2				Observation 3				Observation 4
						III Dot Sternum				III Dot Sternum				III Dot Sternum				III Dot Sternum
						Frontal plan		Sagittal plane		Frontal plan		Sagittal plane		Frontal plan		Sagittal plane		Frontal plan		Sagittal plane
ID	Healthy/ Stroke	Age	Affected side	dominant side	Non-dominant side	Lateral Flexion affected /non-dominant side	Lateral flexion non-affected /dominant side	Flexion	Extension	Lateral Flexion affected /non-dominant side	Lateral flexion non-affected /dominant side	Flexion	Extension	Lateral Flexion affected /non-dominant side	Lateral flexion non-affected /dominant side	Flexion	Extension	Lateral Flexion affected /non-dominant side	Lateral flexion non-affected /dominant side	Flexion	Extension

## Sheet: task 5
						Observation 1				Observation 2				Observation 3				Observation 4
						III Dot Sternum				III Dot Sternum				III Dot Sternum				III Dot Sternum
						Frontal plan		Sagittal plane		Frontal plan		Sagittal plane		Frontal plan		Sagittal plane		Frontal plan		Sagittal plane
ID	Healthy/ Stroke	Age	Affected side	dominant side	Non-dominant side	Lateral Flexion affected /non-dominant side	Lateral flexion non-affected /dominant side	Flexion	Extension	Lateral Flexion affected /non-dominant side	Lateral flexion non-affected /dominant side	Flexion	Extension	Lateral Flexion affected /non-dominant side	Lateral flexion non-affected /dominant side	Flexion	Extension	Lateral Flexion affected /non-dominant side	Lateral flexion non-affected /dominant side	Flexion	Extension

## Sheet: task 6
						Observation 1				Observation 2				Observation 3				Observation 4
						III Dot Sternum				III Dot Sternum				III Dot Sternum				III Dot Sternum
						Frontal plan		Sagittal plane		Frontal plan		Sagittal plane		Frontal plan		Sagittal plane		Frontal plan		Sagittal plane
ID	Healthy/ Stroke	Age	Affected side	dominant side	Non-dominant side	Lateral Flexion affected /non-dominant side	Lateral flexion non-affected /dominant side	Flexion	Extension	Lateral Flexion affected /non-dominant side	Lateral flexion non-affected /dominant side	Flexion	Extension	Lateral Flexion affected /non-dominant side	Lateral flexion non-affected /dominant side	Flexion	Extension	Lateral Flexion affected /non-dominant side	Lateral flexion non-affected /dominant side	Flexion	Extension

## Sheet: task 7
						Observation 1				Observation 2				Observation 3				Observation 4
						III Dot Sternum				III Dot Sternum				III Dot Sternum				III Dot Sternum
						Frontal plan		Sagittal plane		Frontal plan		Sagittal plane		Frontal plan		Sagittal plane		Frontal plan		Sagittal plane
ID	Healthy/ Stroke	Age	Affected side	dominant side	Non-dominant side	Lateral Flexion affected /non-dominant side	Lateral flexion non-affected /dominant side	Flexion	Extension	Lateral Flexion affected /non-dominant side	Lateral flexion non-affected /dominant side	Flexion	Extension	Lateral Flexion affected /non-dominant side	Lateral flexion non-affected /dominant side	Flexion	Extension	Lateral Flexion affected /non-dominant side	Lateral flexion non-affected /dominant side	Flexion	Extension

## Sheet: task 8
						Observation 1				Observation 2				Observation 3				Observation 4
						III Dot Sternum				III Dot Sternum				III Dot Sternum				III Dot Sternum
						Frontal plan		Sagittal plane		Frontal plan		Sagittal plane		Frontal plan		Sagittal plane		Frontal plan		Sagittal plane
ID	Healthy/ Stroke	Age	Affected side	dominant side	Non-dominant side	Lateral Flexion affected /non-dominant side	Lateral flexion non-affected /dominant side	Flexion	Extension	Lateral Flexion affected /non-dominant side	Lateral flexion non-affected /dominant side	Flexion	Extension	Lateral Flexion affected /non-dominant side	Lateral flexion non-affected /dominant side	Flexion	Extension	Lateral Flexion affected /non-dominant side	Lateral flexion non-affected /dominant side	Flexion	Extension

## Sheet: task 9
						Observation 1				Observation 2				Observation 3				Observation 4
						III Dot Sternum				III Dot Sternum				III Dot Sternum				III Dot Sternum
						Frontal plan		Sagittal plane		Frontal plan		Sagittal plane		Frontal plan		Sagittal plane		Frontal plan		Sagittal plane
ID	Healthy/ Stroke	Age	Affected side	dominant side	Non-dominant side	Lateral Flexion affected /non-dominant side	Lateral flexion non-affected /dominant side	Flexion	Extension	Lateral Flexion affected /non-dominant side	Lateral flexion non-affected /dominant side	Flexion	Extension	Lateral Flexion affected /non-dominant side	Lateral flexion non-affected /dominant side	Flexion	Extension	Lateral Flexion affected /non-dominant side	Lateral flexion non-affected /dominant side	Flexion	Extension

## Sheet: task 10
						Observation 1								Observation 2								Observation 3								Observation 4
						III Dot Sternum				I Dot Sacrum				III Dot Sternum				I Dot Sacrum				III Dot Sternum				I Dot Sacrum				III Dot Sternum				I Dot Sacrum
						Frontal plan		Sagittal plane		Frontal plan		Sagittal plane		Frontal plan		Sagittal plane		Frontal plan		Sagittal plane		Frontal plan		Sagittal plane		Frontal plan		Sagittal plane		Frontal plan		Sagittal plane		Frontal plan		Sagittal plane
ID	Healthy/ Stroke	Age	Affected side	dominant side	Non-dominant side	Lateral flexion affected /non-dominant side	Lateral flexion non-affected /dominant side	Flexion	Extension	Lateral flexion affected /non-dominant side	Lateral flexion non-affected /dominant side	Flexion	Extension	Lateral flexion affected /non-dominant side	Lateral flexion non-affected /dominant side	Flexion	Extension	Lateral flexion affected /non-dominant side	Lateral flexion non-affected /dominant side	Flexion	Extension	Lateral flexion affected /non-dominant side	Lateral flexion non-affected /dominant side	Flexion	Extension	Lateral flexion affected /non-dominant side	Lateral flexion non-affected /dominant side	Flexion	Extension	Lateral flexion affected /non-dominant side	Lateral flexion non-affected /dominant side	Flexion	Extension	Lateral flexion affected /non-dominant side	Lateral flexion non-affected /dominant side	Flexion	Extension

[truncated: 7 more sheets: task 11, task 12, task 13, task 14, task 15, task 16, task 17]
