# Supplementary material for: Concurrent Validity of a Novel Wireless Inertial Measurement System for Assessing Trunk Impairment in People with Stroke
Source: Sensors (Basel). 2020 Mar 18;20(6):1699. doi: 10.3390/s20061699 (PMC7146128; doi:10.3390/s20061699)
Supplement: Supplementary file 1 [file sensors-20-01699-s001.zip › supplemantary material - MATLAB files/Task_3.m]

function Task_3(SensorTwoE,SensorThreeE,row,Affected,Observation,Task,eWorkbook)

      
   if Affected == 3
        FrtAff = max(SensorThreeE(:,3));
        FrtNon = min(SensorThreeE(:,3));
    else    
        FrtAff = min(SensorThreeE(:,3));
        FrtNon = max(SensorThreeE(:,3));
    end

    Results(:,1) = abs(FrtAff);
    Results(:,2) = abs(FrtNon); 
    Results(:,3) = abs(FrtAff - FrtNon);
    Results(:,4) = std(SensorThreeE(:,3),1,'omitnan');
        
    Results(:,5) = max(SensorThreeE(:,2));
    Results(:,6) = min(SensorThreeE(:,2));
    
    Results(:,7) = abs(Results(:,5) - Results(:,6));
    Results(:,8) = std(SensorThreeE(:,2),1,'omitnan');
    
    Results(:,9) = max(SensorTwoE(:,2));
    Results(:,10) = min(SensorTwoE(:,2));
    
    Results(:,11) = abs(Results(:,10) - Results(:,9));
    Results(:,12) = std(SensorTwoE(:,2),1,'omitnan');
        
    if Observation == 1
        CellRange = ['G' row ':R' row];
    end
    
    if Observation == 2
        CellRange = ['S' row ':AD' row];
    end
    
    if Observation == 3
        CellRange = ['AE' row ':AP' row];
    end
    
    if Observation == 4
        CellRange = ['Aq' row ':BB' row];
    end
    
    eSheet = eWorkbook.Sheets.get('Item',Task);
    eSheet.Activate
    
    eActivesheetRange = get(eSheet,'Range',CellRange);
    eActivesheetRange.Value = Results;
