# Supplementary material for: Concurrent Validity of a Novel Wireless Inertial Measurement System for Assessing Trunk Impairment in People with Stroke
Source: Sensors (Basel). 2020 Mar 18;20(6):1699. doi: 10.3390/s20061699 (PMC7146128; doi:10.3390/s20061699)
Supplement: Supplementary file 1 [file sensors-20-01699-s001.zip › supplemantary material - MATLAB files/Task_4_9.m]

function Task_4_9(SensorThreeE,row,Affected,Observation,Task,eWorkbook)

          
    if Affected == 3
        Results(:,1) = max(SensorThreeE(:,3));
        Results(:,2) = abs(min(SensorThreeE(:,3)));
    else
        Results(:,1) = abs(min(SensorThreeE(:,3)));
        Results(:,2) = max(SensorThreeE(:,3));
    end        
        
    Results(:,3) = max(SensorThreeE(:,2));
    Results(:,4) = min(SensorThreeE(:,2));  
    
    if Observation == 1
        CellRange = ['G' row ':J' row];
    end
    
    if Observation == 2
        CellRange = ['K' row ':N' row];
    end
    
    if Observation == 3
        CellRange = ['O' row ':R' row];
    end
    
    if Observation == 4
        CellRange = ['S' row ':V' row];
    end
    
    eSheet = eWorkbook.Sheets.get('Item',Task);
    eSheet.Activate 

    eActivesheetRange = get(eSheet,'Range',CellRange);
    eActivesheetRange.Value = Results;
